# Supplementary material for: Distinct Assembly Processes Structure Planktonic Bacterial Communities Among Near- and Offshore Ecosystems in the Yangtze River Estuary
Source: Microb Ecol. 2024 Feb 14;87(1):42. doi: 10.1007/s00248-024-02350-x (PMC11385042; doi:10.1007/s00248-024-02350-x)
Supplement: Supplementary file 9 — (CSV 5 kb) [file 248_2024_2350_MOESM9_ESM.csv]

Table S1. The environmental factors of 16 sample stations in this study. COD: chemical oxygen demand, DO: dissolved oxygen, SS: suspended solids, ALK: total alkalinity, Chla: chlorophyll a.
Sample	Salinity	Alkalinity	Suspended Solids	Temperature	pH	COD	DO	Chla	NO2-	NH4+	NO3-	PO43-	SiO44-
M0S	21.9619	2.759863404	271.7	17.1767	8.15	1.402633483	8.029849045	0.093344152	0.0015	0.0077	0.489	0.0225	1.4922
M0B	22.4236	2.700956175	483.3	17.4314	8.15	1.781494682	8.015046233	0.115719476	0.0022	0.0043	0.3397	0.0161	1.0736
N0S	23.409	2.739408082	257.5	13.9652	8.14	1.643736015	8.506436675	0.327510291	0.0016	0.0007	0.4223	0.0192	1.2724
N0B	23.472	2.998986277	534.7	13.9506	8.13	2.145712991	8.510275074	0.352674783	0.0013	0.0021	0.3344	0.0138	0.9942
S1S	25.1884	2.538520205	28.2	18.1642	8.13	0.959382721	7.605564237	0.068185857	0.001	0.0028	0.3341	0.016	1.0289
S1M	25.7976	2.188668659	21.3	18.4499	8.06	0.554090902	7.51819995	0.050756657	0.0006	0.0019	0.1783	0.009	0.5474
ZS	27.6294	2.43265794	30.7	18.7595	8.12	0.458434349	7.23019105	0.074910851	0.0024	0.0026	0.2862	0.0184	1.0647
M1S	27.8029	2.362026181	33.6	17.8601	8.14	0.18211519	7.482884206	0.062440172	0.0012	0.001	0.333	0.0189	1.2317
M1M	27.8295	NA	46.5	17.8848	8.15	0.380016263	7.48923369	0.063456668	0.0009	0.0016	0.3175	0.0216	1.102
S1B	28.3012	2.337894138	134.2	19.3677	8.11	1.537163666	7.183278011	0.072809678	0.0027	0.0066	0.3374	0.0236	1.1891
M1B	28.3668	2.472157086	108.6	18.2503	8.15	0.328423377	7.354998749	0.069425488	0.0008	0.0004	0.2124	0.0138	0.6853
ZM	29.8052	2.39509391	26.8	19.2854	8.13	0.151488222	7.096925331	0.154395938	0.0021	0.007	0.159	0.0107	0.5369
N1B	30.8611	2.498656801	89.7	15.9221	8.15	0.475383012	7.75144835	0.135925448	0.0024	0.0007	0.22	0.0193	0.9319
S2S	31.7647	2.413875925	14.6	20.7802	8.15	0.028265126	6.882791035	0.070528758	0.0024	0.0031	0.0232	0.0041	0.1067
ZB	31.9262	2.39509391	31.9	20.0962	8.14	0.19144116	6.785454909	0.078710318	0.0027	0.0022	0.1587	0.0155	0.682
PS	33.3843	2.380808196	14.5	19.3708	8.15	0.197355733	6.994425765	0.075505874	0.0004	0.0004	0.0365	0.0056	0.1822
N2S	33.4312	2.444871941	6.3	18.5416	8.18	0.150147739	7.147047254	0.110686578	0.0005	NA	0.043	0.0061	0.1717
N2M	33.6686	2.351815595	5.9	18.9042	8.18	0.052806196	7.059502878	NA	0.0004	0.0008	0.0324	0.0051	0.1421
N5S	33.7601	2.461445646	3.9	17.8799	8.15	1.352183253	7.391302519	0.182975611	0.0004	0.0013	0.0391	0.0055	0.167
N5M	33.7772	2.390586227	3.5	17.8584	8.12	1.125786991	7.367155681	0.151631562	0.0008	0.0001	0.0761	0.0106	0.3545
N5B	33.8135	2.37265794	7.4	17.797	8.17	0.929269206	7.326562942	0.157519806	0.0005	0.0013	0.0487	0.0073	0.1622
N2B	33.9654	2.37059761	18.9	19.313	8.18	0.057005243	7.00493016	0.101420342	0.0006	0.0005	0.0399	0.0064	0.2053
N4B	34.0371	2.353875925	5.5	18.1663	8.19	0.308744259	7.331423604	0.177353888	0.0009	0.001	0.0657	0.0101	0.3414
N4M	34.0381	2.353875925	4.8	18.1691	8.19	0.037287367	7.308220753	0.181525244	0.0007	0.002	0.0531	0.0083	0.2664
S3S	34.0406	2.605110985	4.3	19.9295	8.24	0.439918058	7.012137425	0.07065892	0.0008	0.0018	0.026	0.0056	0.1505
N4S	34.0675	2.461445646	5.2	18.1716	8.18	0.270849605	7.240077198	0.192378206	0.0005	0.0009	0.0328	0.0058	0.1709
M5S	34.1212	2.408514513	4.4	18.9064	8.2	0.138218319	7.235918249	0.161455631	0.0006	NA	0.0397	0.0089	0.2353
M5M	34.1219	2.408514513	0.6	18.919	8.2	0.046396659	7.255102877	0.154829808	0.0013	NA	0.0596	0.0117	0.3671
M5B	34.1224	2.390586227	3.2	18.9258	8.2	0.193967184	7.190035806	0.151513797	0.0008	NA	0.0458	0.009	0.2626
PM	34.1586	2.362026181	98.19	19.3886	8.16	0.177937451	6.927284638	0.069840764	0.0009	NA	0.0693	0.0127	0.4106
PB	34.1926	2.323608423	9.8	19.3933	8.04	0.067900525	6.898619925	0.063747981	0.0006	NA	0.0268	0.0043	0.1242
S2M	34.2144	2.376311895	4.7	20.8011	8.17	0.306162703	6.868254475	0.084604759	0.0023	0.0024	0.0198	0.0042	0.1083
S2B	34.218	2.450586227	11.9	20.8189	8.17	0.259910679	6.840160478	0.085602661	0.0046	0.0029	0.0424	0.0084	0.2515
S4S	34.3367	2.572669323	1.9	19.7288	8.22	0.65234674	7.019275281	0.098637373	0.0005	0.0013	0.0232	0.0039	0.1736
S5B	34.3876	2.413875925	1	19.6104	8.22	0.447205492	7.082380614	0.130669416	0.0011	NA	0.0406	0.0073	0.3071
S5S	34.3879	2.555594764	3.1	19.6078	8.23	0.337893992	7.102401117	0.124743984	0.0008	0.0009	0.0331	0.006	0.3203
S5M	34.389	2.4864428	91.8	19.6065	8.22	0.384533565	7.103005253	0.120206937	0.0011	0.0018	0.0358	0.0063	0.2791
N3B	34.4024	2.316311895	8.3	19.235	8.22	0.266841517	7.073521845	0.092631364	0.001	0.0032	0.0327	0.0069	0.1947
N3M	34.4034	2.371804212	4.4	19.2305	8.22	0.650889253	7.085130686	0.100509214	0.0011	0.0121	0.0468	0.0088	0.2696
N3S	34.4038	2.478520205	25.1	19.2362	8.22	0.286881959	7.108734655	0.092749129	0.0005	0.0034	0.0228	0.0047	0.1551
S4B	34.4097	2.468514513	4	19.7218	8.23	0.799552893	7.089622649	0.110023376	0.0008	NA	0.0356	0.0061	0.1716
S4M	34.4098	2.538520205	3.2	19.7138	8.23	0.719391126	7.010725694	0.097292374	0.0005	0.0014	0.0187	0.0024	0.1124
S3M	34.5039	2.555594764	4.1	19.9443	8.24	0.317489178	7.019457046	0.079088405	0.0006	0.0004	0.0173	0.0043	0.0932
S3B	34.5041	2.503517359	6.3	19.9504	8.24	0.361942522	6.9727999	0.071464679	0.0005	0.0011	0.0155	0.0034	0.0668
N1S	NA	2.498656801	46.2	NA	8.13	0.253215255	7.721074235	0.142061617	0.0025	0.0024	0.2406	0.0207	0.974
